# Supplementary material for: Screening for Tay‐Sachs disease carriers by full‐exon sequencing with novel variant interpretation outperforms enzyme testing in a pan‐ethnic cohort
Source: Mol Genet Genomic Med. 2019 Jul 10;7(8):e836. doi: 10.1002/mgg3.836 (PMC6687860; doi:10.1002/mgg3.836)
Supplement: Supplementary file 2 [file MGG3-7-e836-s002.xlsx]

## Sheet: Table S1. Study VUSs
Variant	NM_000520.4(HEXA):c.1074-100T>C	NM_000520.4(HEXA):c.1074-86G>A	NM_000520.4(HEXA):c.1397A>G(N466S)	NM_000520.4(HEXA):c.1435G>A(A479T)	NM_000520.4(HEXA):c.253+5074C>T	NM_000520.4(HEXA):c.8G>C(S3T)
POPMAX	Ashkenazi Jewish	Ashkenazi Jewish	Ashkenazi Jewish	Southeast Asian	Ashkenazi Jewish	Ashkenazi Jewish
POPMAX AF	0.303% (0.251%-0.362%)	0.028% (0.014%-0.050%)	0.168% (0.130%-0.214%)	1.451% (1.180%-1.766%)	0.109% (0.079%-0.147%)	0.489% (0.422%-0.563%)
African or African-American	<0.014% (not observed)	<0.014% (not observed)	<0.014% (not observed)	0.019% (0.006%-0.045%)	0.023% (0.009%-0.051%)	0.008% (0.001%-0.028%)
Ashkenazi Jewish	0.303% (0.251%-0.362%)	0.028% (0.014%-0.050%)	0.168% (0.130%-0.214%)	0.013% (0.004%-0.030%)	0.109% (0.079%-0.147%)	0.489% (0.422%-0.563%)
East Asian	<0.014% (not observed)	<0.014% (not observed)	0.004% (0.000%-0.021%)	0.976% (0.860%-1.103%)	0.004% (0.000%-0.021%)	<0.014% (not observed)
French Canadian or Cajun	<0.232% (not observed)	<0.232% (not observed)	<0.232% (not observed)	<0.232% (not observed)	<0.232% (not observed)	0.063% (0.002%-0.350%)
Hispanic	0.092% (0.060%-0.134%)	<0.013% (not observed)	<0.013% (not observed)	0.007% (0.001%-0.025%)	0.011% (0.002%-0.031%)	0.085% (0.054%-0.126%)
Middle Eastern	0.071% (0.023%-0.166%)	0.014% (0.000%-0.080%)	<0.053% (not observed)	0.143% (0.068%-0.262%)	0.057% (0.016%-0.146%)	0.157% (0.078%-0.281%)
Northern European	0.019% (0.011%-0.031%)	<0.004% (not observed)	0.008% (0.003%-0.017%)	0.008% (0.003%-0.017%)	0.072% (0.055%-0.093%)	0.034% (0.022%-0.049%)
South Asian	<0.022% (not observed)	<0.022% (not observed)	<0.022% (not observed)	0.152% (0.099%-0.222%)	0.006% (0.000%-0.032%)	<0.022% (not observed)
Southeast Asian	0.015% (0.000%-0.082%)	<0.055% (not observed)	<0.055% (not observed)	1.451% (1.180%-1.766%)	<0.055% (not observed)	<0.055% (not observed)
Southern European	<0.039% (not observed)	<0.039% (not observed)	0.010% (0.000%-0.058%)	0.031% (0.006%-0.092%)	0.105% (0.050%-0.192%)	0.105% (0.050%-0.192%)

## Sheet: Table S2. Carrier rates
Ethnicity / group	Individuals tested	Positive individuals	Unique variants	Carrier rate (95% CI)
Ashkenazi Jewish	19637	598	11	1 / 33 (1 / 30. - 1 / 36)
any ethnicity, except AJ* (as listed below)	203066	787	61	1 / 260 (1 / 240 - 1 / 280)
Northern European	41498	202	29	1 / 210 (1 / 180 - 1 / 240)
French Canadian or Cajun	795	3	2	1 / 270 (1 / 91 - 1 / 1300)
Southern European	4778	16	8	1 / 300 (1 / 180 - 1 / 520)
Hispanic	14184	47	14	1 / 300 (1 / 230 - 1 / 410)
Middle Eastern	3503	9	5	1 / 390 (1 / 210 - 1 / 850)
African or African-American	12826	25	12	1 / 510 (1 / 350 - 1 / 790)
South Asian	8572	11	5	1 / 780 (1 / 440 - 1 / 1600)
Southeast Asian	3376	3	3	1 / 1100 (1 / 390 - 1 / 5500)
East Asian	13018	8	8	1 / 1600 (1 / 830 - 1 / 3800)
other or unknown ethnicity	100516	463	47	1 / 220 (1 / 200 - 1 / 240)
* Includes individuals from all groups listed below. Total N = 222,703 across all ethnicities.

## Sheet: Table S3. B1 and pseudodeficien
			B1 allele			Pseudodeficiency alleles
Ethnicity / group	gnomAD population	Allele number	c.533G>A(p.R178H) AF (95% CI)	c.533G>A(p.R178H) gnomAD AF	B1 carrier probability (95% CI)	c.739C>T(R247W) AF (95% CI)	c.739C>T(R247W) gnomAD AF	c.745C>T(R249W) AF (95% CI)	c.745C>T(R249W) gnomAD AF	Combined pseudodeficiency carrier probability (95% CI)
Ashkenazi Jewish	Ashkenazi Jewish	39274	0.010% (0.003%-0.026%)	0 / 9848 = 0%	0.020% (0.006%-0.052%)	0.092% (0.064%-0.127%)	2 / 10150 = 0.020%	0.003% (0.000%-0.014%)	0 / 10152 = 0%	0.188% (0.133%-0.260%)
any ethnicity, except AJ (as listed below)		406132	0.009% (0.006%-0.012%)		0.017% (0.012%-0.024%)	0.175% (0.162%-0.188%)		0.036% (0.031%-0.043%)		0.422% (0.394%-0.451%)
Northern European	European (Non-Finnish)	82996	0.012% (0.006%-0.022%)	0 / 22222 = 0%	0.024% (0.012%-0.044%)	0.333% (0.295%-0.374%)	408 / 126718 = 0.322%	0.030% (0.019%-0.044%)	36 / 126708 = 0.028%	0.724% (0.645%-0.810%)
French Canadian or Cajun		1590	0.000% (0.000%-0.232%)		0.000% (0.000%-0.463%)	0.189% (0.039%-0.550%)		0.000% (0.000%-0.232%)		0.377% (0.078%-1.098%)
Southern European		9556	0.021% (0.003%-0.076%)		0.042% (0.005%-0.151%)	0.084% (0.036%-0.165%)		0.010% (0.000%-0.058%)		0.188% (0.086%-0.357%)
Hispanic	Latino	28368	0.014% (0.004%-0.036%)	4 / 33558 = 0.012%	0.028% (0.008%-0.072%)	0.025% (0.010%-0.051%)	6 / 34420 = 0.017%	0.007% (0.001%-0.025%)	0 / 34418 = 0%	0.063% (0.029%-0.120%)
Middle Eastern		7006	0.000% (0.000%-0.053%)		0.000% (0.000%-0.105%)	0.000% (0.000%-0.053%)		0.014% (0.000%-0.080%)		0.029% (0.001%-0.159%)
African or African-American	African	25652	0.000% (0.000%-0.014%)	2 / 15294 = 0.013%	0.000% (0.000%-0.029%)	0.074% (0.045%-0.116%)	11 / 24026 = 0.046%	0.019% (0.006%-0.045%)	3 / 24030 = 0.012%	0.187% (0.120%-0.278%)
South Asian	South Asian	17144	0.000% (0.000%-0.022%)	0 / 30774 = 0%	0.000% (0.000%-0.043%)	0.006% (0.000%-0.032%)	0 / 30782 = 0%	0.023% (0.006%-0.060%)	0 / 30782 = 0%	0.058% (0.019%-0.136%)
Southeast Asian		6752	0.000% (0.000%-0.055%)		0.000% (0.000%-0.109%)	0.000% (0.000%-0.055%)		0.355% (0.228%-0.528%)		0.710% (0.455%-1.054%)
East Asian	East Asian	26036	0.000% (0.000%-0.014%)	0 / 17244 = 0%	0.000% (0.000%-0.028%)	0.004% (0.000%-0.021%)	1 / 18870 = 0.005%	0.081% (0.050%-0.123%)	14 / 18870 = 0.074%	0.169% (0.106%-0.256%)
other or unknown ethnicity		201032	0.009% (0.006%-0.015%)		0.019% (0.011%-0.030%)	0.197% (0.178%-0.217%)		0.032% (0.025%-0.041%)		0.457% (0.416%-0.501%)
		Twice the number of individuals tested		http://gnomad.broadinstitute.org/variant/15-72645446-C-T			http://gnomad.broadinstitute.org/variant/15-72642925-G-A		http://gnomad.broadinstitute.org/variant/15-72642919-G-A

## Sheet: Table S4. Clinical test perform
Ethnicity / group	Test method	Sample size used for estimates (individuals)	Sensitivity (95% CI)	Sensitivity ratio (95% CI)	Specificity (95% CI)	Specificity ratio (95% CI)	PPV (95% CI)	PPV ratio (95% CI)
Ashkenazi Jewish	Sequencing	19637	99.90% (99.17%-100.00%)	1.006 (0.999-1.013) NS	99.96% (99.92%-99.98%)	1.002 (1.001-1.002)*	98.64% (97.35%-99.40%)	1.048 (1.025-1.071)*
	Enzyme		99.33% (98.30%-99.82%)		99.81% (99.73%-99.86%)		94.14% (92.01%-95.84%)
any ethnicity, except AJ (as listed below)	Sequencing	203066	98.70% (97.64%-99.37%)	1.033 (1.015-1.051)*	99.99% (99.99%-100.00%)	1.004 (1.004-1.004)*	98.64% (97.56%-99.32%)	2.110 (2.002-2.225)*
	Enzyme		95.55% (93.87%-96.88%)		99.58% (99.55%-99.60%)		46.74% (44.28%-49.22%)
Northern European	Sequencing	41498	99.13% (96.65%-99.92%)	1.043 (1.008-1.079)*	99.99% (99.98%-100.00%)	1.007 (1.006-1.008)*	98.64% (95.90%-99.74%)	2.529 (2.262-2.828)*
	Enzyme		95.05% (91.08%-97.60%)		99.27% (99.19%-99.35%)		39.00% (34.66%-43.46%)
French Canadian or Cajun	Sequencing	795	98.67% (28.15%-100.00%)	0.987 (0.865-1.125) NS	99.99% (99.52%-100.00%)	1.004 (0.999-1.008) NS	98.64% (28.14%-100.00%)	1.972 (0.876-4.437) NS
	Enzyme		100.00% (29.24%-100.00%)		99.62% (98.90%-99.92%)		50.02% (11.82%-88.21%)
Southern European	Sequencing	4778	98.61% (77.05%-100.00%)	1.127 (0.928-1.368) NS	100.00% (99.91%-100.00%)	1.002 (1.001-1.003)*	98.64% (77.09%-100.00%)	1.620 (1.162-2.259)*
	Enzyme		87.50% (61.65%-98.45%)		99.81% (99.64%-99.91%)		60.88% (38.55%-80.31%)
Hispanic	Sequencing	14184	98.28% (89.39%-99.98%)	1.074 (0.977-1.181) NS	100.00% (99.97%-100.00%)	1.001 (1.000-1.001)*	98.64% (89.97%-99.99%)	1.193 (1.049-1.357)*
	Enzyme		91.49% (79.62%-97.63%)		99.94% (99.88%-99.97%)		82.70% (69.68%-91.77%)
Middle Eastern	Sequencing	3503	98.49% (64.15%-100.00%)	0.985 (0.908-1.068) NS	100.00% (99.89%-100.00%)	1.000 (1.000-1.001) NS	98.64% (64.33%-100.00%)	1.096 (0.879-1.366) NS
	Enzyme		100.00% (66.37%-100.00%)		99.97% (99.84%-100.00%)		90.00% (55.50%-99.75%)
African or African-American	Sequencing	12826	96.71% (80.98%-99.95%)	0.967 (0.900-1.039) NS	100.00% (99.97%-100.00%)	1.002 (1.001-1.003)*	98.64% (83.85%-100.00%)	1.933 (1.463-2.552)*
	Enzyme		100.00% (86.28%-100.00%)		99.81% (99.72%-99.88%)		51.04% (36.35%-65.59%)
South Asian	Sequencing	8572	95.04% (64.95%-99.99%)	0.950 (0.832-1.085) NS	100.00% (99.95%-100.00%)	1.001 (1.000-1.001)*	98.64% (69.35%-100.00%)	1.435 (1.024-2.011)*
	Enzyme		100.00% (71.51%-100.00%)		99.94% (99.86%-99.98%)		68.75% (41.34%-88.99%)
Southeast Asian	Sequencing	3376	92.03% (25.34%-100.00%)	0.920 (0.667-1.269) NS	100.00% (99.89%-100.00%)	1.007 (1.004-1.010)*	98.64% (28.14%-100.00%)	8.863 (3.025-25.970)*
	Enzyme		100.00% (29.24%-100.00%)		99.29% (98.94%-99.54%)		11.13% (2.36%-29.20%)
East Asian	Sequencing	13018	89.04% (51.56%-99.75%)	0.890 (0.707-1.122) NS	100.00% (99.97%-100.00%)	1.002 (1.001-1.002)*	98.64% (61.09%-100.00%)	3.698 (2.031-6.730)*
	Enzyme		100.00% (63.06%-100.00%)		99.83% (99.74%-99.89%)		26.68% (12.28%-45.90%)
other or unknown ethnicity	Sequencing	100516	99.00% (97.61%-99.69%)	1.032 (1.011-1.054)*	99.99% (99.99%-100.00%)	1.005 (1.004-1.005)*	98.64% (97.11%-99.48%)	2.007 (1.876-2.146)*
	Enzyme		95.90% (93.67%-97.51%)		99.54% (99.50%-99.58%)		49.15% (45.84%-52.46%)
NS: not significant; *: significant (p < 0.05)

## Sheet: Table S5. Ethnicity-specific va
TABLE S5: Top-10 most common ethnicity-specific VUSs. Variants only appear once in the table, thus some ethnicities have fewer than 10 variants displayed.
Ethnicity	Name	Freq	Reclassification
African American	NM_000520.4(HEXA):c.1416G>C	0.00055	VUS
African American	NM_000520.4(HEXA):c.1229C>T	0.00051	VUS
African American	NM_000520.4(HEXA):c.1475A>G	0.00042	VUS
African American	NM_000520.4(HEXA):c.38C>T	0.00034	VUS
African American	NM_000520.4(HEXA):c.545C>T	0.0003	VUS
African American	NM_000520.4(HEXA):c.581C>T	0.00025	VUS
African American	NM_000520.4(HEXA):c.1421+4A>G	0.00025	VUS
African American	NM_000520.4(HEXA):c.286G>A	0.00021	VUS
African American	NM_000520.4(HEXA):c.1103A>G	8e-05	VUS
African American	NM_000520.4(HEXA):c.388G>C	8e-05	VUS
East Asian	NM_000520.4(HEXA):c.548T>A	0.00674	Likely Benign
East Asian	NM_000520.4(HEXA):c.1237C>T	0.00172	VUS
East Asian	NM_000520.4(HEXA):c.1231G>A	0.00114	VUS
East Asian	NM_000520.4(HEXA):c.1084A>G	0.00049	VUS
East Asian	NM_000520.4(HEXA):c.1087G>A	0.00029	VUS
East Asian	NM_000520.4(HEXA):c.428G>T	0.00025	VUS
East Asian	NM_000520.4(HEXA):c.304C>T	0.00016	VUS
East Asian	NM_000520.4(HEXA):c.1319T>C	0.00016	VUS
East Asian	NM_000520.4(HEXA):c.1275A>G	0.00012	VUS
South Asian	NM_000520.4(HEXA):c.1073C>T	0.00222	Likely Benign
South Asian	NM_000520.4(HEXA):c.134A>C	0.00076	VUS
South Asian	NM_000520.4(HEXA):c.1178G>A	0.00044	VUS
South Asian	NM_000520.4(HEXA):c.53G>A	0.00038	VUS
South Asian	NM_000520.4(HEXA):c.1033G>A	0.00025	VUS
South Asian	NM_000520.4(HEXA):c.754C>T	0.00025	VUS
South Asian	NM_000520.4(HEXA):c.497G>A	0.00025	VUS
South Asian	NM_000520.4(HEXA):c.259C>T	0.00019	VUS
South Asian	NM_000520.4(HEXA):c.1189C>T	0.00019	VUS
Southeast Asian	NM_000520.4(HEXA):c.1022A>G	0.00064	VUS
Southeast Asian	NM_000520.4(HEXA):c.101A>G	0.00032	VUS
Southeast Asian	NM_000520.4(HEXA):c.260G>A	0.00032	VUS
Southeast Asian	NM_000520.4(HEXA):c.211C>G	0.00016	VUS

## Sheet: Table S6. Medical-society guida
Publication	Professional Society, Year	TSD-Specific Recommendations	TSD Screening Methodology
Committee on Genetics, Obstetrics & Gynecology, 2005 (PMID: 26938573)	ACOG Committee 162, 2005	—Screening should be offered to individuals with AJs, French-Canadians, and Cajun descent.	—Molecular analysis of three common variants detects 94% of carriers in AJs. Biochemical analysis will detect 98% of carriers in AJs
Gross et al., GIM, 2008 (PMID: 18197057)	ACMG Practice Guidelines, 2008	—TSD carrier screening for AJs who are pregnant or considering pregnancy. —Screening should be offered to couple even if only one member is AJ.	—First-line AJ screening should includemolecular testing of three common variants (add footnote); expected to result in carrier detection between 92-99%. —If AJ partner screens positive, alternate partner should be tested regardless of ethnicity, and “can be performed using the biochemical assay, which has an excellent detection rate regardless of ethnic or racial background.”
Committee on Genetics, Obstetrics & Gynecoloy, 2009 (PMID: 19888064)	ACOG Committee Opinion 442, 2009	—Screening recommended for individuals of AJ, Fr. Canadian, Cajun descent.	—98% detection rate by enzyme testing for AJ and non-AJ populations; 94% detection by common variant analysis for AJ population. —Sensitivity by common variant analysis not established in non-AJs; screening of non-AJ partner of limited value.
Grody et al., GIM, 2013 (PMID: 23619275)	ACMG Policy Statement, 2013	—N/A; no TSD specific recommendation. —Statement discusses progression from ethnic-based screening to ECS.	—N/A
Edwards et al., Obstetrics & Gynecology, 2015 (PMID: 25730230)	ACMG, ACOG, NSGC, PQF, SMFM Commentary, 2015	—Intent of statement not to replace current guidelines, but to provide consideration points to providers offering ECS.	—Targeted testing of three common AJ variants has low detection rate in non-AJ population. —“hexosaminidase A enzyme analysis on blood is the best method to identify carriers in all ethnicities.” —Screening by enzyme is “strongly recommended” when one member of a couple is identified as a carrier and their non AJ partner screened negative by molecular testing only
Committee on Genetics, Obstetrics & Gynecology, 2017 (PMID: 28225425)	ACOG Committee Opinion 690, 2017	—Purpose of opinion not to provide disease-specific screening recommendations. —Variety of screening approaches (ethnic-specific, ECS) acceptable strategies for carrier screening.	—The genetic screening method employed by the ECS panel may not be the most sensitive method of carrier detection for all disorders, such as TSD. “The need for ancillary screening methods for such disorders should be considered.” —“DNA testing alone will miss up to 10% of carriers of Tay–Sachs disease, especially in lower-risk groups and, therefore, enzyme-based testing may be a more appropriate …
Committee on Genetics, Obstetrics & Gynecology, 2017 (PMID: 28225426)	ACOG Committee Opinion 691, 2017	—TSD screening should be offered to: individuals of AJ, Fr. Can, or Cajun descent, those with family history, partners of individuals who screened positive, regardless of ethnicity	—If screening performed as part of ECS panel, consider “limitations of the mutations screened in detecting carriers in the general population.” —If family history of TSD, ECS panels are “not the best approach to screening unless the familial mutation is included on the panel.” —“The enzyme assay detects approximately 98% of carriers, regardless of ethnicity.” —Enzyme testing for women who are pre…
